# Supplementary material for: Underlying Physics of Conductive Polymer Composites and Force Sensing Resistors (FSRs). A Study on Creep Response and Dynamic Loading
Source: Materials (Basel). 2017 Nov 21;10(11):1334. doi: 10.3390/ma10111334 (PMC5706281; doi:10.3390/ma10111334)
Supplement: Supplementary file 1 [file materials-10-01334-s001.zip]

Archive with 4 entries (4 files):
- script.m
- check_simmons.m
- ParmsFlexiforce.mat
- ParmsInterlink.mat
