# Supplementary material for: Underlying Physics of Conductive Polymer Composites and Force Sensing Resistors (FSRs). A Study on Creep Response and Dynamic Loading
Source: Materials (Basel). 2017 Nov 21;10(11):1334. doi: 10.3390/ma10111334 (PMC5706281; doi:10.3390/ma10111334)
Supplement: Supplementary file 1 [file materials-10-01334-s001.zip › check_simmons.m]

function [flag,check,K]=check_simmons(u,F,I,r0,r1,k,Afsr,Va,vth,delay)
check=0;
flag='Not assigned';

      for n=1:length(I)
      cond1(n)=(u-(r0+r1*(1/(F(n)/Afsr)^k))*I(n,1))<=vth;
      end
        cond=cond1;
      if(sum(cond1(2:end))==length(I)-delay)
          check=1;
      end
      
      for n=1:length(I)
      cond2(n)=((u-(r0+r1*(1/(F(n)/Afsr)^k))*I(n,2))>vth)&...
         ((u-(r0+r1*(1/(F(n)/Afsr)^k))*I(n))<=Va);
      end
      cond=cond2;
      if(sum(cond2(2:end))==length(I)-delay)
        check=2;
      end

      for n=1:length(I)
        cond3(n)=(u-(r0+r1*(1/(F(n)/Afsr)^k))*I(n,3))>Va;
      end
      cond=cond3;
      if(sum(cond3(2:end))==length(I)-delay)
        check=3;
      end
 
      switch check
          case 1
              flag='Small';
          case 2
              flag='Medium';
          case 3
              flag='Large';
      end
K{1}=cond1;
K{2}=cond2;
K{3}=cond2;

    
    
    
